# Supplementary material for: Oral mucositis & oral health related quality of life in women undergoing chemotherapy for breast cancer in Karachi, Pakistan: A multicenter hospital based cross-sectional study
Source: PLoS One. 2024 Apr 16;19(4):e0295456. doi: 10.1371/journal.pone.0295456 (PMC11020356; doi:10.1371/journal.pone.0295456)
Supplement: S1 Data — (XLSX) [file pone.0295456.s001.xlsx]

## Sheet: Sheet1
patientid	socioeco	TYPEHOUS	husbocc	OHRQOLtotalscore	AGE	ETHINICITY	MARITALSTA	LEVELEDUCATION	EMPLOYMENTSTA	HUSBANDEMPLOY	HUSBOCCUPA	MENOPAUSAL	OWNERHOUSE	HABITS	DENTALVISIT	BRUSHING	FREQUENCYOFBRUSH	ADVISEORALHYG	SITEMUCOSITIS	GradingOM	OM	DURATIONOM	NOOFTEETH	BLEEDINGONPROB	DECAYED	MISSING	FILLED	FDMFT	GINGIVALSTA	DENTALAPPLIA	AZ	STAGEOFCANCER	TIMESINCEDIAGNOSISOFCANCER	CYCLEOFCHEMO	DOSESOFCHEMO	BE	oralcareprovided	BG	WBC	WBCcat	NEUTRPHIL	PLATELET	socioeco2	TYPEHOUS2	husbocc2	AGE2	MARITALSTA2	LEVELEDUCATION2	EMPLOYMENTSTA2
1	low	Flat	Laborer	27	42	Urdu Speaking	Married	Secondary Education	Housewife/unemployed	Yes	5	Pre-menopousal	Rented	No	No	Brushing	Once Daily	Yes	Tongue	Mild (Grade 1)	present	2 weeks	31	No	0	0	0	0	Normal Gingiva	No	Invasive ductal carcinoma of left breast	Stage II	5 months	8	with Taxanes only	Change in taste sensation	No	no	5.8	1	0.59	310	low	Flat	Laborer	42	Married	Secondary Education	Housewife/unemployed
2	low	Flat	-	32	52	Sindhi/Siraki	Married	Primary Education	Housewife/unemployed	No	7	Post-menopousal	Rented	No	No	Brushing	Once Daily	No	Tongue	Moderate (Grade 2)	present	3 weeks	32	Yes	0	0	0	0	Mild inflammation	No	Invasive ductal carcinoma of left breast	Stage III	24 months	12	with Taxanes only	Bleeding of gums, ulcerations & loss of taste sensation	No	no	7.7	1	0.4	250	low	Flat	-	52	Married	Primary Education	Housewife/unemployed
3	high	Townhouse	Bank (Accountant)	11	55	Urdu Speaking	Married	Graduate	Employed	Yes	1	Post-menopousal	Owned	No	No	Brushing	Twice Daily	Yes	Buccal Mucosa, Tongue, Lips	Moderate (Grade 2)	present	2 weeks	32	No	0	0	0	0	Mild inflammation	No	IDC if left breast	Stage II	4 months	12	with AC + Taxanes	loss of taste sensation, ulceration of tongue ,lips	Yes	no	4.65	1	0.608	333	high	Townhouse	Bank (Accountant)	55	Married	Graduate	Employed
4	low	Flat	Calligrapher	7	60	Sindhi/Siraki	Married	Secondary Education	Housewife/unemployed	Yes	3	Post-menopousal	Rented	No	Yes	Brushing	Once Daily	Yes	Tongue	Moderate (Grade 2)	present	on and off since a year	32	No	0	0	0	0	Normal Gingiva	No	Poorly differentiated carcinoma	Stage III	12 months	16	with AC + Taxanes	Ulcers , change in taste sensation	Yes	no	7.3	1	0.597	221	low	Flat	Calligrapher	60	Married	Secondary Education	Housewife/unemployed
5	low	Quarter or squatter settlements/kachi abadi	-	12	48	Urdu Speaking	Married	Secondary Education	Housewife/unemployed	No	1	Post-menopousal	Rented	No	No	Brushing	Twice Daily	No	-	None (Grade 0)	absent	-	32	No	2	0	0	7.14	Mild inflammation	No	Invasive ductal carcinoma of right breast	Stage II	8 months	12	with AC + Taxanes	toothache, loss in taste sensation	No	no	7.1	1	0.6	351	low	Quarter or squatter settlements/kachi abadi	-	48	Married	Secondary Education	Housewife/unemployed
6	middle	Bungalow	construction site supervisor	15	45	Urdu Speaking	Married	Intermediate	Housewife/unemployed	Yes	2	Post-menopousal	Rented	No	No	Brushing	Twice Daily	No	Tongue	Moderate (Grade 2)	present	2 months	24	No	1	5	0	17.9	Moderate inflammation	No	Infilltrating ductal carcinoma (HER 2 +VE)	Stage II	4 months	5	with Taxanes only	Loss of taste sensation	No	no	7.7	1	0.49	251	middle	Bungalow	construction site supervisor	45	Married	Intermediate	Housewife/unemployed
7	low	Flat	auto shop worker	18	32	Sindhi/Siraki	Married	Secondary Education	Housewife/unemployed	Yes	2	Pre-menopousal	Rented	No	No	Brushing	Once Daily	No	Buccal Mucosa, Tongue	Mild (Grade 1)	present	on and off since 7 months	32	Yes	3	0	0	10.7	Moderate inflammation	No	left breast carcinoma	Stage II	12 months	12	with AC + Taxanes	Loss of taste sensation, tooth ache, ulcers, bleeding gums	No	no	4.7	1	0.642	344	low	Flat	auto shop worker	32	Married	Secondary Education	Housewife/unemployed
8	low	Flat	laborer	12	42	Urdu Speaking	Married	Secondary Education	Housewife/unemployed	Yes	1	Pre-menopousal	Owned	No	No	Brushing	Once Daily	No	Buccal Mucosa, Tongue	Moderate (Grade 2)	present	3 months on and off	21	Yes	0	7	0	75	Mild inflammation	No	breast carcinoma triple negative (adjuvant)	Stage III	4 months	7	with AC + Taxanes	ulcers & loss of taste sensation	Yes	no	5.6	1	0.71	480	low	Flat	laborer	42	Married	Secondary Education	Housewife/unemployed
9	middle	Flat	Shop keeper	4	45	Urdu Speaking	Married	Intermediate	Housewife/unemployed	Yes	0	Pre-menopousal	Owned	No	No	Brushing	Twice Daily	No	-	None (Grade 0)	absent	-	32	No	0	0	0	0	Normal Gingiva	No	Invasive ductal carcinoma triple +ve	Stage III	7 months	12	with AC + Taxanes	Loss of taste sensation	No	no	4.9	1	0.68	227	middle	Flat	Shop keeper	45	Married	Intermediate	Housewife/unemployed
10	low	Quarter or squatter settlements/kachi abadi	retired steel mill worker	3	55	Punjabi	Married	Primary Education	Housewife/unemployed	No	3	Post-menopousal	Owned	No	No	Brushing	Twice Daily	Yes	-	None (Grade 0)	absent	-	25	No	3	3	0	21.4	Normal Gingiva	No	breast carcinoma	Stage I	3 months	5	with Taxanes only	Loss of taste sensation	No	no	7.1	1	0.7	316	low	Quarter or squatter settlements/kachi abadi	retired steel mill worker	55	Married	Primary Education	Housewife/unemployed
11	middle	Flat	shop owner	27	40	Punjabi	Married	Secondary Education	Housewife/unemployed	Yes	0	Pre-menopousal	Owned	Betelnut	Yes	Brushing	Once Daily	Yes	Tongue, Soft Palate	Severe (Grade 3)	present	2 weeks	32	No	0	0	0	10.7	Normal Gingiva	No	Invasive ductal carcinoma of left breast	Stage II	7 months	16	with AC + Taxanes	tongues ulcers, loss of taste sensation	Yes	no	5.8	1	0.63	287	middle	Flat	shop owner	40	Married	Secondary Education	Housewife/unemployed
12	low	Quarter or squatter settlements/kachi abadi		28	49	Punjabi	Married	No Formal Education	Housewife/unemployed	No	5	Post-menopousal	Rented	No	No	Brushing	Once Daily	No	Tongue	Moderate (Grade 2)	present	4 weeks	31	No	1	2	0	10.7	Mild inflammation	No	Invasive ductal carcinoma	Stage II	3 months	6	with AC + Taxanes	Oral ulcers , pain, loss of taste sensation	No	no	11.1	2	0.82	234	low	Quarter or squatter settlements/kachi abadi		49	Married	No Formal Education	Housewife/unemployed
13	low	Quarter or squatter settlements/kachi abadi	laborer	26	42	Sindhi/Siraki	Married	Secondary Education	Housewife/unemployed	Yes	3	Pre-menopousal	Owned	Betelnut, gutka	No	Brushing	Once Daily	No	Soft Palate	Moderate (Grade 2)	present	4 weeks	32	Yes	0	0	0	0	Mild inflammation	No	Invasive ductal carcinoma (neo adjuvant)	Stage II	3 months	6	with AC + Taxanes	ulceration, loss of taste sensation, pain	No	no	9.5	1	0.7	109	low	Quarter or squatter settlements/kachi abadi	laborer	42	Married	Secondary Education	Housewife/unemployed
14	low	Quarter or squatter settlements/kachi abadi	-	21	55	Punjabi	Married	No Formal Education	Housewife/unemployed	No	6	Post-menopousal	Owned	No	No	Brushing	Once Daily	No	Tongue, Soft Palate	Moderate (Grade 2)	present	1 month	32	Yes	0	0	0	0	Moderate inflammation	No	Invasive ductal carcinoma	Stage II	4 months	3	with AC only	Loss of taste sensation, ulcers, sensitivity in teeth	No	no	6.3	1	0.56	365	low	Quarter or squatter settlements/kachi abadi	-	55	Married	No Formal Education	Housewife/unemployed
15	low	Townhouse	retired	9	59	Gujrati	Married	Secondary Education	Housewife/unemployed	No	3	Post-menopousal	Owned	No	No	Brushing	Once Daily	No	Tongue, Soft Palate	Moderate (Grade 2)	present	15 days	21	No	0	7	0	25	Mild inflammation	No	Breast carcinoma	Stage III	5 months	4	with Taxanes only	loss of taste sensation	No	no	5.44	1	0.6	278	low	Townhouse	retired	59	Married	Secondary Education	Housewife/unemployed
16	low	Flat	laborer	17	65	Sindhi/Siraki	Married	Primary Education	Housewife/unemployed	Yes	6	Post-menopousal	Rented	No	No	Brushing	Once Daily	No	-	None (Grade 0)	absent	-	20	No	4	4	0	28.6	Normal Gingiva	No	Invasive ductal carcinoma of left breast	Stage II	5 months	7	with Taxanes only	loss of taste sensation, pain	No	no	3.4	0	0.58	238	low	Flat	laborer	65	Married	Primary Education	Housewife/unemployed
17	low	Flat	Hand embroidery	19	35	Punjabi	Married	Secondary Education	Housewife/unemployed	Yes	4	Pre-menopousal	Rented	No	No	Brushing	Once Daily	No	-	None (Grade 0)	absent	-	31	No	3	1	0	14.3	Normal Gingiva	No	Invasive lobular carcinoma	Stage II	4 months	3	with AC only	loss of taste sensation, sensitivity	No	no	6.1	1	0.593	342	low	Flat	Hand embroidery	35	Married	Secondary Education	Housewife/unemployed
18	middle	Flat	retired	20		Punjabi	Married	Primary Education	Housewife/unemployed	No	6	Post-menopousal	Rented	No	No	Brushing	Once Daily	No	Buccal Mucosa	Moderate (Grade 2)	present	2 weeks	30	Yes	1	0	0	3.6	Moderate inflammation	No	Invasive ductal carcinoma of left breast	Stage III	5 months	5	with AC + Taxanes	loss of taste sensation, pain, ulcers	No	no	6.5	1	0.69	371	middle	Flat	retired		Married	Primary Education	Housewife/unemployed
19	low	Flat	tailor	31	40	Sindhi/Siraki	Married	Secondary Education	Housewife/unemployed	Yes	3	Pre-menopousal	Rented	Betelnut	No	Brushing	Twice Daily	No	Tongue, Lips	Moderate (Grade 2)	present	2 weeks	27	Yes	4	1	0	17.86	Mild inflammation	No	Infiltrating ductal carcinoma of right breast	Stage III	7 months	10	with AC + Taxanes	oral ulcers plus loss of taste sensation	No	no	5.8	1	0.56	273	low	Flat	tailor	40	Married	Secondary Education	Housewife/unemployed
20	low	Quarter or squatter settlements/kachi abadi	factory worker	19	38	Urdu Speaking	Married	Intermediate	Housewife/unemployed	Yes	3	Pre-menopousal	Rented	No	No	Brushing	Once Daily	No	Tongue, Soft Palate	Severe (Grade 3)	present	2 weeks	25	Yes	5	3	0	28.6	Moderate inflammation	No	infiltrating ductal carcinoma of left breast	Stage III	3 months	2	with Taxanes only	oral ulcers, loss of taste sensation, limited mouth opening	No	no	13	2	0.75	194	low	Quarter or squatter settlements/kachi abadi	factory worker	38	Married	Intermediate	Housewife/unemployed
21	low	Townhouse	tailor	25	38	Urdu Speaking	Married	Primary Education	Housewife/unemployed	Yes	2	Pre-menopousal	Owned	No	No	Miswak	Twice Daily	No	Lips	Moderate (Grade 2)	present	1 week	27	No	7	1	0	28.6	Normal Gingiva	No	Invasive ductal carcinoma of left breast	Stage III	4 months	7	with AC + Taxanes	ulcers on lips, loss of taste sensation	No	no	7.5	1	0.86	203	low	Townhouse	tailor	38	Married	Primary Education	Housewife/unemployed
22	high	Bungalow	Banker	32	36	Urdu Speaking	Married	Masters	Employed	Yes	2	Pre-menopousal	Owned	No	No	Brushing	Twice Daily	Yes	Buccal Mucosa, Tongue	Moderate (Grade 2)	present	2 weeks	30	Yes	1	0	4	17.6	Moderate inflammation	Bridge	IDC grade 3 left breast	Stage III	3 months	4	with AC 1only	Burning sensation, loss of taste sensation, ulcers	Yes	no	6.1	1	0.738	192	high	Bungalow	Banker	36	Married	Masters	Employed
23	high	Flat	Banking	7	40	Punjabi	Married	PhD/Others	Employed	Yes	4	Pre-menopousal	Owned	No	No	Brushing	Twice Daily	Yes	Buccal Mucosa, Tongue	Moderate (Grade 2)	present	10 days	25	No	0	3	0	10.71	Mild inflammation	No	IDC grade 2	Stage II	2 months	6	with AC + Taxanes	Loss of taste sensation, ulcers	Yes	no	6	1	0.608	357	high	Flat	Banking	40	Married	PhD/Others	Employed
24	high	Bungalow	Retired	31	55	Pushto	Married	No Formal Education	Housewife/unemployed	No	5	Post-menopousal	Owned	No	No	Brushing	Twice Daily	Yes	Buccal Mucosa, Tongue, Soft Palate	Severe (Grade 3)	present	2 weeks	22	Yes	0	6	0	21.4	Mild inflammation	No	IDC grade 3	Stage III	2 months	2	with Taxanes only	Loss of taste sensation, bleeding gums, ulcers	Yes	no	6.2	1	0.451	267	high	Bungalow	Retired	55	Married	No Formal Education	Housewife/unemployed
25	high	Bungalow	-	19	38	Punjabi	Divorced	Graduate	Housewife/unemployed	No	0	Pre-menopousal	Owned	No	Yes	Brushing	Twice Daily	Yes	Buccal Mucosa, Tongue	Severe (Grade 3)	present	1 month	32	Yes	0	0	2	7.14	Mild inflammation	No	Invasive ductal carcinoma	Stage III	6 months	16	with AC + Taxanes	loss of taste sensation, bleeding gums, ulcers	Yes	no	6.1	1	0.549	408	high	Bungalow	-	38	Divorced	Graduate	Housewife/unemployed
26	high	Bungalow	-	8	60	Punjabi	Married	Secondary Education	Housewife/unemployed	No	4	Post-menopousal	Owned	No	No	Brushing	Once Daily	Yes	-	None (Grade 0)	absent	-	24	No	2	4	0	21.42	Normal Gingiva	No	IDC grade 2	Stage II	4 months	5	with AC + Taxanes	Loss of taste sensation	Yes	no	5.2	1	0.613	286	high	Bungalow	-	60	Married	Secondary Education	Housewife/unemployed
27	high	Flat	-	18	64	Gujrati	Widowed	Secondary Education	Housewife/unemployed	No	4	Post-menopousal	Owned	No	No	Brushing	Twice Daily	Yes	Tongue	Severe (Grade 3)	present	1 week	27	No	0	1	0	3.6	Mild inflammation	No	Invasive lobular carcinoma	Stage III	2 months	5	with AC + Taxanes	loss of taste sensation, ulcers	Yes	no	6.6	1	0.782	549	high	Flat	-	64	Widowed	Secondary Education	Housewife/unemployed
28	high	Flat	School principal	8	47	Balochi	Married	Masters	Employed	Yes	5	Post-menopousal	Rented	No	No	Brushing	Once Daily	Yes	Tongue	Moderate (Grade 2)	present	1 week	28	No	2	0	2	14.3	Normal Gingiva	No	Invasive ductal carcinoma	Stage II	3 months	7	with AC + Taxanes	loss of taste sensation, ulcers	Yes	no	5.1	1	0.574	221	high	Flat	School principal	47	Married	Masters	Employed
29	high	Bungalow	Business	22	52	Urdu Speaking	Married	Secondary Education	Housewife/unemployed	Yes	5	Post-menopousal	Owned	No	No	Brushing	Once Daily	Yes	Buccal Mucosa, Tongue, Soft Palate	Moderate (Grade 2)	present	2 Weeks	24	No	0	4	0	14.3	Mild inflammation	No	Invasive ductal carcinoma	Stage II	3 months	8	with AC + Taxanes	ulcers	Yes	no	4.1	0	0.54	282	high	Bungalow	Business	52	Married	Secondary Education	Housewife/unemployed
30	high	Flat	Government job	7	42	Burushaski	Married	No Formal Education	Housewife/unemployed	Yes	2	Pre-menopousal	Rented	No	No	Brushing	Once Daily	Yes	-	None (Grade 0)	absent	-	32	No	0	0	0	0	Normal Gingiva	No	Invasive ductal carcinoma of left breast	Stage II	4 Months	8	with AC + Taxanes	no	Yes	no	8.5	1	0.652	346	high	Flat	Government job	42	Married	No Formal Education	Housewife/unemployed
31	high	Flat	Animal health department	28	55	Urdu Speaking	Married	Masters	Housewife/unemployed	Yes	4	Post-menopousal	Owned	No	No	Brushing	Once Daily	Yes	Buccal Mucosa, Tongue	Severe (Grade 3)	present	1 week	32	No	0	0	0	0	Moderate inflammation	No	IDC grade 2	Stage II	12 months	16	with AC + Taxanes	ulcers plus loss of taste sensation	Yes	no	5.5	1	0.601	94	high	Flat	Animal health department	55	Married	Masters	Housewife/unemployed
32	high	Bungalow	Business man	4	57	Gujrati	Married	Intermediate	Housewife/unemployed	Yes	4	Pre-menopousal	Owned	No	No	Brushing	Twice Daily	Yes	-	None (Grade 0)	absent	-	32	No	0	0	0	0	Normal Gingiva	No	IDC grade 2	Stage II	3 months	6	with AC + Taxanes	Los of taste sensation	Yes	no	7.5	1	0.664	338	high	Bungalow	Business man	57	Married	Intermediate	Housewife/unemployed
33	high	Bungalow	-	42	68	Urdu Speaking	Widowed	Graduate	Housewife/unemployed	No	3	Post-menopousal	Owned	No	Yes	Brushing	Twice Daily	Yes	Buccal Mucosa, Tongue, Soft Palate	Severe (Grade 3)	present	3 weeks	28	Yes	0	0	12	42.9	Moderate inflammation	Bridge	Breast carcinoma	Stage I	3 months	4	with Taxanes only	Loss of taste sensation, pain , ulcers	Yes	yes	8.5	1	0.589	169	high	Bungalow	-	68	Widowed	Graduate	Housewife/unemployed
34	high	Bungalow	-	40	68	Urdu Speaking	Widowed	Masters	Housewife/unemployed	No	5	Post-menopousal	Owned	No	No	Brushing	Twice daily	No	Tongue	Severe (Grade 3)	present	3 weeks	28	No	3	0	8	39.3	Normal Gingiva	Cast partial denture	IDC grade 2	Stage III	4 Months	5	with AC + Taxanes	loss of taste sensation, burning sensation, pain, ulcers on tongue	Yes	no	7.3	1	0.606	241	high	Bungalow	-	68	Widowed	Masters	Housewife/unemployed
35	high	Townhouse	-	4	49	Balochi	Married	Secondary Education	Housewife/unemployed	No	1	Post-menopousal	Owned	No	No	Brushing	Twice Daily	Yes	-	None (Grade 0)	absent	-	32	No	0	0	0	0	Normal Gingiva	No	IDC grade 2	Stage II	3 months	7	with AC + Taxanes	-	Yes	no	2.3	0	0.62	231	high	Townhouse	-	49	Married	Secondary Education	Housewife/unemployed
36	high	Bungalow	Business	14	63	Punjabi	Married	Intermediate	Housewife/unemployed	Yes	3	Post-menopousal	Owned	No	No	Brushing	Twice Daily	Yes	-	None (Grade 0)	absent	-	30	No	0	0	0	0	Mild inflammation	No	Carcinoma Breast	Stage II	2 months	5	with Taxanes only	Loss of taste sensation	Yes	no	3.7	0	0.33	169	high	Bungalow	Business	63	Married	Intermediate	Housewife/unemployed
37	high	Townhouse	Business man	7	53	Sindhi/Siraki	Married	Graduate	Employed	Yes	2	Post-menopousal	Owned	NO	No	Brushing	Twice Daily	Yes	-	None (Grade 0)	absent	-	30	No	0	0	0	0	Normal Gingiva	No	IDC grade 2	Stage II	4 Months	11	with AC + Taxanes	Loss of taste sensation	No	no	5.4	1	43.1	310	high	Townhouse	Business man	53	Married	Graduate	Employed
38	high	Flat	Bank	26	55	Urdu Speaking	Married	Graduate	Housewife/unemployed	Yes	3	Post-menopousal	Owned	No	No	Brushing	Twice Daily	Yes	Tongue, Soft Palate	Severe (Grade 3)	present	2 weeks	32	No	0	0	0	0	Mild inflammation	No	IDC grade 2	Stage II	4 Months	7	with Taxanes only	Loss of taste sensation, burning sensation, ulcers	Yes	no	3.8	0	0.38	199	high	Flat	Bank	55	Married	Graduate	Housewife/unemployed
39	high	Bungalow	Business	7	51	Urdu Speaking	Married	Graduate	Housewife/unemployed	Yes	0	Post-menopousal	Owned	No	No	Brushing	Twice Daily	Yes	Tongue	Mild (Grade 1)	present	1 week	30	No	0	0	0	0	Normal Gingiva	No	IDC grade 2	Stage III	2 Months	5	with AC + Taxanes	Loss of taste sensation, burning sensation	Yes	no	3.5	0	0.476	442	high	Bungalow	Business	51	Married	Graduate	Housewife/unemployed
40	high	Flat	Business	11	68	Urdu Speaking	Married	Graduate	Housewife/unemployed	Yes	5	Post-menopousal	Owned	No	No	Brushing	Twice Daily	Yes	Tongue	Mild (Grade 1)	present	1 week	30	No	1	0	0	3.6	Normal Gingiva	No	IDC grade 3	Stage II	1 month	2	with AC only	Loss of taste sensation, burning sensation, ulcers on tongue	Yes	no	9.6	1	0.56	319	high	Flat	Business	68	Married	Graduate	Housewife/unemployed
41	high	Flat	-	4	61	Urdu Speaking	Married	Secondary Education	Housewife/unemployed	No	4	Post-menopousal	Owned	No	No	Brushing	Twice Daily	Yes	Tongue	Mild (Grade 1)	present	1 week	30	Yes	1	0	6	25	Mild inflammation	Bridge	IDC grade 3	Stage II	0.5 month	2	with AC only	Burning sensation , loss of taste sensation	Yes	no	9.5	1	0.627	465	high	Flat	-	61	Married	Secondary Education	Housewife/unemployed
42	high	Flat	Business	11	54	Urdu Speaking	Single	Intermediate	Housewife/unemployed	Yes	4	Post-menopousal	Owned	No	No	Brushing	Once Daily	No	Buccal Mucosa, Tongue	Moderate (Grade 2)	present	2 weeks	30	No	0	0	0	0	Mild inflammation	No	IDC grade 3	Stage II	1 Month	3	with AC only	loss of taste sensation, ulcers on tongue, ulcerative chelitis	No	no	9.3	1	0.767	232	high	Flat	Business	54	Single	Intermediate	Housewife/unemployed
43	high	Townhouse	-	4	36	Urdu Speaking	Single	Graduate	Housewife/unemployed	No	-	Pre-menopousal	Owned	No	No	Brushing	Twice Daily	Yes	-	None (Grade 0)	absent	-	32	No	0	0	0	0	Normal Gingiva	No	IDC 2	Stage II	1 month	2	with AC only	-	Yes	no	4.6	1	0.536	279	high	Townhouse	-	36	Single	Graduate	Housewife/unemployed
44	high	Flat	Business	4	43	Urdu Speaking	Married	Graduate	Housewife/unemployed	Yes	1	Pre-menopousal	Owned	No	No	Brushing	Once Daily	Yes	Tongue, Soft Palate	Moderate (Grade 2)	present	1 month	32	No	0	0	12	42.9	Normal Gingiva	Bridge	Breast carcinoma	Stage II	1 month	4	with Taxanes only	ulcers on tongue and soft palate	Yes	no	5.9	1	0.611	380	high	Flat	Business	43	Married	Graduate	Housewife/unemployed
45	high	Quarter or squatter settlements/kachi abadi	Officer	3	43	Pushto	Married	Secondary Education	Housewife/unemployed	Yes	3	Pre-menopousal	Owned	No	No	Brushing	Once Daily	Yes	-	None (Grade 0)	absent	-	32	No	0	0	0	0	Normal Gingiva	No	IDC grade 3	Stage I	12 months	16	with AC + Taxanes	Loss of taste sensation	Yes	no	3.1	0	0.589	204	high	Quarter or squatter settlements/kachi abadi	Officer	43	Married	Secondary Education	Housewife/unemployed
46	low	Quarter or squatter settlements/kachi abadi	--	25	60	Urdu Speaking	Widowed	Secondary Education	Housewife/unemployed	No	4	Post-menopousal	Rented	Betelnut, Paan	No	Brushing	Once Daily	No	Buccal Mucosa, Lips	Mild (Grade 1)	present	4 weeks	23	No	3	5	0	28.6	Normal Gingiva	No	Breast Carcinoma	Stage III	5 months	10	with Taxanes only	Loss of taste sensation, burning sensation	No	no	5.8	1	0.55	373	low	Quarter or squatter settlements/kachi abadi	--	60	Widowed	Secondary Education	Housewife/unemployed
47	low	Quarter or squatter settlements/kachi abadi	Janitor hospital	21	35	Punjabi	Married	No Formal Education	Housewife/unemployed	Yes	5	Pre-menopousal	Owned	No	No	Brushing	Twice Daily	No	Tongue	Mild (Grade 1)	present	1 month	32	No	0	0	0	0	Normal Gingiva	No	Invasive ductal carcinoma	Stage II	1 month	3	with AC + Taxanes	Loss of taste sensation, pain and difficulty in eating	No	no	16.47	2	0.81	360	low	Quarter or squatter settlements/kachi abadi	Janitor hospital	35	Married	No Formal Education	Housewife/unemployed
48	low	Quarter or squatter settlements/kachi abadi	Laborer	11	45	Punjabi	Married	No Formal Education	Housewife/unemployed	Yes	7	Post-menopousal	Rented	Betelnut	No	Brushing	Once Daily	No	-	None (Grade 0)	absent	-	19	No	1	9	0	32.14	Normal Gingiva	No	IDC grade 1	Stage III	3 months	8	with Taxanes only	Loss of taste sensation	No	no	6.8	1	0.64	211	low	Quarter or squatter settlements/kachi abadi	Laborer	45	Married	No Formal Education	Housewife/unemployed
49	low	Quarter or squatter settlements/kachi abadi	-	16	53	Urdu Speaking	Separated	No Formal Education	Housewife/unemployed	No	-	Post-menopousal	Owned	Betelnut, Paan	No	Dentonic	Once Daily	No	-	None (Grade 0)	absent	-	30	No	2	1	0	10.7	Normal Gingiva	No	IDC	Stage III	4 months	9	with AC + Taxanes	Loss of taste sensation	No	no	5.5	1	0.72	299	low	Quarter or squatter settlements/kachi abadi	-	53	Separated	No Formal Education	Housewife/unemployed
50	middle	Townhouse	Cable operator	30	41	Punjabi	Married	Graduate	Housewife/unemployed	Yes	3	Pre-menopousal	Rented	No	No	Brushing	Once Daily	Yes	Tongue	Moderate (Grade 2)	present	2 weeks	28	Yes	3	0	1	14.3	Moderate inflammation	No	Invasive ductal carcinoma	Stage III	4 months	5	with AC + Taxanes	Loss of taste sensation & oral pigmentation	Yes	no	4.9	1	0.6	375	middle	Townhouse	Cable operator	41	Married	Graduate	Housewife/unemployed
51	middle	Flat	-	14		Urdu Speaking	Married	Primary Education	Housewife/unemployed	No	3	Pre-menopousal	Rented	No	No	Brushing	Twice Daily	Yes	-	None (Grade 0)	absent	-	32	No	0	0	0	0	Normal Gingiva	No	Invasive ductal carcinoma of left breast	Stage III	24 months	28	with Taxanes only	Loss of taste sensation	No	no	7.1	1	0.61	367	middle	Flat	-		Married	Primary Education	Housewife/unemployed
52	middle	Flat	Business	21	40	Memon	Married	Secondary Education	Housewife/unemployed	Yes	3	Pre-menopousal	Owned	No	No	Brushing	Once Daily	No	Tongue	Mild (Grade 1)	present	2 weeks	32	No	0	0	0	0	Normal Gingiva	No	Infiltrating ductal carcinoma	Stage II	6 months	7	with Taxanes only	Loss of taste sensation + ulcers on tongue	Yes	no	6.5	1	0.61	160	middle	Flat	Business	40	Married	Secondary Education	Housewife/unemployed
53	middle	Townhouse	Remote job	17	35	Punjabi	Married	Primary Education	Housewife/unemployed	Yes	4	Pre-menopousal	Owned	No	No	Brushing	Once Daily	Yes	-	None (Grade 0)	absent	-	32	No	0	0	0	0	Normal Gingiva	No	Infiltrating ductal carcinoma	Stage II	6 months	9	with AC + Taxanes	Loss of taste sensation	No	no	3.8	0	0.65	305	middle	Townhouse	Remote job	35	Married	Primary Education	Housewife/unemployed
54	low	Bungalow	-	39	39	Urdu Speaking	Divorced	Graduate	Housewife/unemployed	No	4	Pre-menopousal	Owned	No	No	Brushing	Twice Daily	No	Buccal Mucosa, Tongue, Soft Palate, Lips	Severe (Grade 3)	present	1 month	21	Yes	0	0	1	28.6	Normal Gingiva	Crown	Breast carcinoma	Stage III	5 months	8	with AC + Taxanes	no	No	yes	3.8	0	0.69	282	low	Bungalow	-	39	Divorced	Graduate	Housewife/unemployed
55	low	Townhouse	-	14	50	Punjabi	Widowed	Intermediate	Employed	No	6	Post-menopousal	Owned	No	No	Brushing	Twice Daily	Yes	Tongue	Mild (Grade 1)	present	2 weeks	32	No	0	0	0	0	Normal Gingiva	No	Invasive ductal carcinoma of left breast	Stage III	11 months	15	with AC + Taxanes	ulcers on tongue	No	no	6.2	1	0.62	287	low	Townhouse	-	50	Widowed	Intermediate	Employed
56	low	Quarter or squatter settlements/kachi abadi	Laborer	34	32	Pushto	Divorced	Secondary Education	Housewife/unemployed	Yes	3	Pre-menopousal	Rented	No	No	Brushing	Once Daily	No	Buccal Mucosa, Tongue	Severe (Grade 3)	present	1 week	27	No	2	1	2	17.9	Mild inflammation	No	Infiltrating ductal carcinoma	Stage III	3 months	10	with AC + Taxanes	ulcers on buccal mucosa & tongue	No	no	10.1	1	0.69	318	low	Quarter or squatter settlements/kachi abadi	Laborer	32	Divorced	Secondary Education	Housewife/unemployed
57	low	Townhouse	-	29	68	Urdu Speaking	Married	Primary Education	Housewife/unemployed	No	6	Post-menopousal	Owned	No	No	Brushing	Twice Daily	No	Buccal Mucosa, Tongue	Moderate (Grade 2)	present	1 week	3	No	1	25	0	92.8	Normal Gingiva	Cast partial denture	Infiltrating ductal carcinoma of left breast	Stage III	1 month	4	with Taxanes only	loss of taste sensation , burning sensation	No	no	7.38	1	0.67	281	low	Townhouse	-	68	Married	Primary Education	Housewife/unemployed
58	low	Quarter or squatter settlements/kachi abadi	Clerk	18	40	Urdu Speaking	Married	Secondary Education	Housewife/unemployed	Yes	4	Pre-menopousal	Rented	No	Yes	Brushing	Twice Daily	No	-	None (Grade 0)	absent	-	25	No	3	3	4	39.3	Normal Gingiva	Bridge	Invasive ductal carcinoma of left breast	Stage II	3 months	4	with AC only	loss of taste sensation	No	no	7.9	1	0.59	224	low	Quarter or squatter settlements/kachi abadi	Clerk	40	Married	Secondary Education	Housewife/unemployed
59	low	Quarter or squatter settlements/kachi abadi	Chips seller	6	35	Sindhi/Siraki	Married	No Formal Education	Housewife/unemployed	Yes	4	Pre-menopousal	Rented	No	No	Brushing	Once Daily	No	-	None (Grade 0)	absent	-	28	No	8	0	0	28.6	Normal Gingiva	No	Infiltrating ductal carcinoma	Stage II	6 months	13	with AC + Taxanes	Loss of taste sensation	No	no	6	1	0.71	434	low	Quarter or squatter settlements/kachi abadi	Chips seller	35	Married	No Formal Education	Housewife/unemployed
60	low	Flat	-	15	56	Urdu Speaking	Widowed	No Formal Education	Housewife/unemployed	No	4	Post-menopousal	Owned	No	No	Dentonic	Occasionally	No	-	None (Grade 0)	absent	-	1	No	1	26	0	96.4	Normal Gingiva	No	Nodular carcinoma of left breast	Stage III	11 months	19	with AC + Taxanes	Loss of taste sensation	No	no	9.76	1	0.607	334	low	Flat	-	56	Widowed	No Formal Education	Housewife/unemployed
61	low	Townhouse	-	36	50	Urdu Speaking	Married	No Formal Education	Housewife/unemployed	No	7	Post-menopousal	Owned	No	No	Dentonic	Once Daily	No	Buccal Mucosa, Tongue	Severe (Grade 3)	present	10 days	29	No	1	3	0	14.3	Normal Gingiva	No	Invasive carcinoma micropapillary pattern	Stage III	8 months	14	with AC + Taxanes	Loss of taste sensation, difficulty in eating & drinking due to pain, soreness and ulcers on tongue and buccal mucosa	Yes	no	5	1	0.61	237	low	Townhouse	-	50	Married	No Formal Education	Housewife/unemployed
62	low	Townhouse	-	15	41	Urdu Speaking	Married	Primary Education	Employed	No	2	Pre-menopousal	Rented	No	No	Brushing	Once Daily	No	-	None (Grade 0)	absent	-	32	Yes	0	0	0	35.7	Mild inflammation	No	Invasive ductal carcinoma	Stage II	7 months	11	with AC + Taxanes	Loss of taste sensation	No	no	10.8	2	0.73	525	low	Townhouse	-	41	Married	Primary Education	Employed
63	low	Townhouse	Textile worker	24	60	Urdu Speaking	Married	No Formal Education	Housewife/unemployed	Yes	5	Post-menopousal	Owned	No	No	Brushing	Once Daily	No	-	None (Grade 0)	absent		20	No	4	6	0	35.7	Normal Gingiva	No	Invasive Ductal Carcinoma	Stage II	12 months	16	with AC + Taxanes	Loss of taste after every cycle	No	no	6.79	1	0.64	356	low	Townhouse	Textile worker	60	Married	No Formal Education	Housewife/unemployed
64	middle	Townhouse	Teacher	20	46	Punjabi	Married	Graduate	Employed	Yes	4	Pre-menopousal	Owned	No	No	Brushing	Once Daily	No	Lips	Moderate (Grade 2)	present	1 Week	32	Yes	2	0	0	7.14	Mild inflammation	No	Infiltrating Ductal Carcinoma	Stage II	4 Months	6	with AC + Taxanes	Swelling of Lips for 1 week after AC cycles and Loss of Taste	No	no	3.4	0	0.54	157	middle	Townhouse	Teacher	46	Married	Graduate	Employed
65	low	Townhouse	Mechanic	19	43	Kachi	Married	No Formal Education	Housewife/unemployed	Yes	2	Pre-menopousal	Rented	Betelnut	No	Brushing	Once Daily	Yes	Tongue	Mild (Grade 1)	present	4 days	24	Yes	11	15	0	53.6	Mild inflammation	No	breast of carcinoma	Stage III	3 months	10	with AC + Taxanes	ulcers on tongue	No	no	6.9	1	0.583	356	low	Townhouse	Mechanic	43	Married	No Formal Education	Housewife/unemployed
66	low	Townhouse	Textile Worker	15	25	Punjabi	Married	Secondary Education	Housewife/unemployed	Yes	2	Pre-menopousal	Rented	No	No	Dentonic	Occasionally	No	-	None (Grade 0)	absent		32	No	0	0	0	0	Mild inflammation	No	Invasive Ductal Carcinoma	Stage III	7 Months	11	with AC + Taxanes	Loss of taste	No	no	6.77	1	0.66	405	low	Townhouse	Textile Worker	25	Married	Secondary Education	Housewife/unemployed
67	low	Flat	-	24	60	Hyderabadi	Widowed	No Formal Education	Housewife/unemployed	No	5	Post-menopousal	Owned	Betelnut	No	Dentonic	Once Daily	No	-	None (Grade 0)	absent	-	6	No	0	22	0	78.6	Normal Gingiva	No	Infiltrating ductal carcinoma of left breast	Stage III	6 months	6	with Taxanes only	Loss of taste sensation	No	no	8.27	1	0.651	473	low	Flat	-	60	Widowed	No Formal Education	Housewife/unemployed
68	low	Townhouse	Driver	21	36	Sindhi/Siraki	Married	Primary Education	Others	Yes	3	Pre-menopousal	Owned	No	No	Brushing	Once Daily	Yes	Buccal Mucosa	Severe (Grade 3)	present	3 weeks	30	No	7	0	2	32.14	Normal Gingiva	No	Invasive ductal carcinoma of left breast	Stage III	8 months	13	with AC + Taxanes	Loss of taste sensation , ulcers and swelling on buccal mucosa, pain when eating	No	no	9.2	1	0.538	427	low	Townhouse	Driver	36	Married	Primary Education	Housewife/unemployed
69	low	Quarter or squatter settlements/kachi abadi	-	26	60	Hazara	Married	No Formal Education	Housewife/unemployed	No	5	Post-menopousal	Owned	No	No	Brushing	Occasionally	No	Buccal Mucosa, Tongue	Mild (Grade 1)	present	1 week	9	Yes	2	16	0	64.3	Mild inflammation	No	Breast carcinoma	Stage III	4 months	5	with AC + Taxanes	Loss of taste sensation, redness & white patches on tongue & buccal mucosa	No	no	5.2	1	0.502	279	low	Quarter or squatter settlements/kachi abadi	-	60	Married	No Formal Education	Housewife/unemployed
70	low	Quarter or squatter settlements/kachi abadi	Taxi driver	22	36	Urdu Speaking	Married	Primary Education	Housewife/unemployed	Yes	2	Pre-menopousal	Rented	No	No	Brushing	Once Daily	No	Buccal Mucosa	Mild (Grade 1)	present	3 days	31	No	1	0	0	3.571	Normal Gingiva	No	Invasive ductal carcinoma of right breast	Stage III	7 months	8	with AC + Taxanes	loss of taste sensation and erythema	No	no	2.03	0	0.537	123	low	Quarter or squatter settlements/kachi abadi	Taxi driver	36	Married	Primary Education	Housewife/unemployed
71	low	Townhouse	-	24	50	Urdu Speaking	Married	No Formal Education	Housewife/unemployed	No	6	Post-menopousal	Owned	No	No	Brushing	Once Daily	No	Buccal Mucosa	Moderate (Grade 2)	present	8 days	13	No	6	12	0	64.3	Mild inflammation	No	Infiltrating ductal carcinoma	Stage II	6 months	6	with AC + Taxanes	soreness and ulcers on buccal mucosa	No	no	6.6	1	0.74	131	low	Townhouse	-	50	Married	No Formal Education	Housewife/unemployed
72	low	Quarter or squatter settlements/kachi abadi	Tailor	20	42	Punjabi	Married	No Formal Education	Housewife/unemployed	Yes	4	Pre-menopousal	Owned	No	No	Brushing	Once Daily	Yes	Tongue, Soft Palate	Mild (Grade 1)	present	1 week	23	Yes	1	5	0	21.4	Mild inflammation	No	Breast carcinoma	Stage II	6 months	14	with AC + Taxanes	ulcers on tongue	No	no	2.9	0	0.55	269	low	Quarter or squatter settlements/kachi abadi	Tailor	42	Married	No Formal Education	Housewife/unemployed
73	low	Townhouse	-	25	58	Urdu Speaking	Married	Primary Education	Housewife/unemployed	No	8	Post-menopousal	Owned	No	No	Dentonic	Once Daily	No	Buccal Mucosa, Tongue, Soft Palate	Severe (Grade 3)	present	2 weeks	21	No	6	7	0	46.42	Normal Gingiva	No	Breast carcinoma	Stage II	6 months	19	with AC + Taxanes	loss of taste sensation , inflammation & ulcers on tongue ,buccal mucosa and soft palate.	No	no	4.7	1	0.61	350	low	Townhouse	-	58	Married	Primary Education	Housewife/unemployed
74	middle	Flat	shop keeper	13	47	Urdu Speaking	Married	Graduate	Housewife/unemployed	Yes	3	Post-menopousal	Owned	No	No	Brushing	Once Daily	Yes	Tongue	Moderate (Grade 2)	present	2 months	32	No	0	0	0	0	Normal Gingiva	No	Breast carcinoma	Stage II	5 months	16	with AC + Taxanes	loss of taste sensation, ulceration on tongue	No	no	7.9	1	0.77	453	middle	Flat	shop keeper	47	Married	Graduate	Housewife/unemployed
75	low	Townhouse	-	24	65	Urdu Speaking	Married	Secondary Education	Housewife/unemployed	No	7	Post-menopousal	Owned	NO	No	Dentonic	Once Daily	No	Buccal Mucosa, Tongue, Soft Palate, Lips	Severe (Grade 3)	present	1 month	23	No	5	5	0	35.7	Mild inflammation	No	Infiltrating ductal carcinoma	Stage III	4 months	6	with AC + Taxanes	severe inflammation in mouth + loss of taste sensation	No	no	5.2	1	0.74	178	low	Townhouse	-	65	Married	Secondary Education	Housewife/unemployed
76	low	Townhouse	-	14	53	Urdu Speaking	Married	Primary Education	Housewife/unemployed	No	5	Post-menopousal	Rented	No	No	Brushing	Twice Daily	No	-	None (Grade 0)	absent	-	24	No	4	0	0	14.3	Normal Gingiva	Partial Denture	Infiltrating ductal carcinoma	Stage II	4 months	5	with AC + Taxanes	Loss of taste sensation	No	no	5.6	1	0.58	169	low	Townhouse	-	53	Married	Primary Education	Housewife/unemployed
77	low	Townhouse	-	12	56	Urdu Speaking	Widowed	Secondary Education	Housewife/unemployed	No	0	Post-menopousal	Owned	No	No	Brushing	Once Daily	No	-	None (Grade 0)	absent	-	26	No	0	2	0	7.14	Normal Gingiva	No	Invasive ductal carcinoma	Stage III	6 months	12	with AC + Taxanes	loss of taste sensation	No	no	8.2	1	0.72	235	low	Townhouse	-	56	Widowed	Secondary Education	Housewife/unemployed
78	middle	Quarter or squatter settlements/kachi abadi	Watchman	15	36	Pushto	Married	No Formal Education	Housewife/unemployed	Yes	7	Pre-menopousal	Rented	No	No	Dentonic	Occasionally	No	-	None (Grade 0)	absent	-	27	Yes	0	1	0	3.6	Mild inflammation	No	Carcinoma of breast	Stage III	6 months	5	with AC + Taxanes	Loss of taste sensation	No	no	3.3	0	0.64	402	middle	Quarter or squatter settlements/kachi abadi	Watchman	36	Married	No Formal Education	Housewife/unemployed
79	low	Quarter or squatter settlements/kachi abadi	-	10	43	Urdu Speaking	Widowed	Secondary Education	Employed	No	7	Pre-menopousal	Owned	No	No	Brushing	Once Daily	Yes	Tongue	Mild (Grade 1)	present	3 weeks	31	No	2	1	0	10.7	Normal Gingiva	No	Invasive ductal carcinoma	Stage II	5 months	10	with Taxanes only	Loss of taste sensation pain	No	no	9.48	1	0.77	579	low	Quarter or squatter settlements/kachi abadi	-	43	Widowed	Secondary Education	Employed
80	low	Townhouse	Carpenter	15	50	Urdu Speaking	Married	Secondary Education	Housewife/unemployed	Yes	4	Pre-menopousal	Owned	No	No	Brushing	Once Daily	No	Tongue, Soft Palate	Mild (Grade 1)	present	2 weeks	32	Yes	2	0	0	7.14	Mild inflammation	No	Infiltrating ductal carcinoma	Stage II	5 months	10	with AC + Taxanes		No	no	7.5	1	38	300	low	Townhouse	Carpenter	50	Married	Secondary Education	Housewife/unemployed
81	middle	Flat	Shopkeeper	18	62	Urdu Speaking	Married	Secondary Education	Housewife/unemployed	Yes	3	Post-menopousal	Owned	No	No	Brushing	Twice Daily	No	-	None (Grade 0)	absent	-	27	No	4	1	6	39.3	Normal Gingiva	Bridge	Invasive ductal carcinoma	Stage III	9 months	19	with Taxanes only	no	No	no	6.1	1	0.53	314	middle	Flat	Shopkeeper	62	Married	Secondary Education	Housewife/unemployed
82	low	Townhouse	-	15	32	Urdu Speaking	Single	Graduate	Housewife/unemployed	No	-	Pre-menopousal	Owned	No	No	Brushing	Once Daily	No	Soft Palate	Mild (Grade 1)	present	2 weeks	25	Yes	6	3	2	39.3	Moderate inflammation	Bridge	Invasive ductal carcinoma	Stage II	10 months	12	with AC + Taxanes	Loss of taste sensation, soft palate redness	No	no	9.8	1	0.426	323	low	Townhouse	-	32	Single	Graduate	Housewife/unemployed
83	low	Townhouse	waiter	4	32	Punjabi	Married	Secondary Education	Housewife/unemployed	Yes	1	Pre-menopousal	Owned	No	No	Brushing	Once Daily	No	-	None (Grade 0)	absent	-	30	No	8	0	0	28.6	Normal Gingiva	No	Infiltrating ductal carcinoma	Stage III	6 months	16	with AC + Taxanes	Loss of taste sensation	No	no	4.7	1	0.57	417	low	Townhouse	waiter	32	Married	Secondary Education	Housewife/unemployed
84	low	Townhouse	-	27	60	Hazara	Widowed	No Formal Education	Housewife/unemployed	No	6	Post-menopousal	Owned	No	No	Brushing	Occasionally	No	-	None (Grade 0)	absent	-	16	No	4	12	0	57.14	Normal Gingiva	No	Invasive ductal carcinoma	Stage III	2 months	2	with AC only	Loss of taste sensation	No	no	4.7	1	0.68	333	low	Townhouse	-	60	Widowed	No Formal Education	Housewife/unemployed
85	low	Townhouse	Mechanic	11	40	Urdu Speaking	Married	Graduate	Housewife/unemployed	Yes	-	Pre-menopousal	Owned	No	No	Brushing	Once Daily	No	-	Mild (Grade 1)	present	1 week	32	No	0	0	0	0	Normal Gingiva	No	Infiltrating ductal carcinoma	Stage III	4 months	6	with AC + Taxanes	Loss of taste sensation	No	no	2.2	0	0.37	340	low	Townhouse	Mechanic	40	Married	Graduate	Housewife/unemployed
86	low	Flat	Rikshaw driver	5	37	Urdu Speaking	Married	No Formal Education	Housewife/unemployed	Yes	6	Pre-menopousal	Rented	No	No	Brushing	Once Daily	Yes	-	None (Grade 0)	absent		32	Yes	6	2	0	28.6	Mild inflammation	No	Infiltrating Ductal Carcinoma (Breast)	Stage III	2 months	3	with AC only	Loss of taste only	No	no	9.5	1	0.636	380	low	Flat	Rikshaw driver	37	Married	No Formal Education	Housewife/unemployed
87	middle	Townhouse	Doctor	12	52	Sindhi/Siraki	Married	Graduate	Retired	Yes	-	Post-menopousal	Owned	Betelnut	No	Brushing	Once Daily	Yes	Buccal Mucosa	Mild (Grade 1)	present	1 week	30	Yes	2	1	0	10.7	Mild inflammation	No	Ca Breast Invasive Ductal carcinoma	Stage III	3 months	11	with Taxanes only	loss of taste and Minor Ulcerations	Yes	no	5.6	1	0.511	399	middle	Townhouse	Doctor	52	Married	Graduate	Housewife/unemployed
88	ow	Townhouse	Chef	18	44	Urdu Speaking	Married	Secondary Education	Housewife/unemployed	Yes	4	Pre-menopousal	Owned	No	No	Brushing	Once Daily	No	Tongue	Severe (Grade 3)	present	2 weeks	28	No	7	6	0	46.4	Normal Gingiva	No	Ca Breast Invasive Ductal Carcinoma	Stage III	3.5 months	7	with AC + Taxanes	loss of taste and difficulty in eating.	No	no	5.72	1	0.72	264	middle	Townhouse	Chef	44	Married	Secondary Education	Housewife/unemployed
89	low	Townhouse	Farmer	11	32	Punjabi	Married	Graduate	Housewife/unemployed	Yes	0	Pre-menopousal	Owned	No	No	Brushing	Once Daily	No	Buccal Mucosa, Tongue, Soft Palate, Lips	Severe (Grade 3)	present	1 week	31	Yes	4	1	0	17.86	Mild inflammation	No	Invasive ductal carcinoma	Stage III	8 months	19	with AC + Taxanes	Loss of taste sensation , ulceration on tongue, lips, soft palate & difficulty in eating	No	No	4.1	0	0.57	320	low	Townhouse	Farmer	32	Married	Graduate	Housewife/unemployed
90	low	Townhouse	-	14	54	Urdu Speaking	Married	Graduate	Housewife/unemployed	No	2	Pre-menopousal	Rented	No	No	Brushing	Once Daily	No	Tongue	Mild (Grade 1)	present	3 days	22	No	5	6	0	39.3	Mild inflammation	No	Invasive ductal carcinoma of right breast	Stage III	6 months	13	with AC + Taxanes	loss of taste sensation, erythema on tongue	No	No	7.3	1	0.422	428	low	Townhouse	-	54	Married	Graduate	Housewife/unemployed
91	low	Townhouse	Private job	21	40	Urdu Speaking	Married	Graduate	Housewife/unemployed	Yes	4	Pre-menopousal	Owned	No	No	Brushing	Twice Daily	No	Tongue, Soft Palate	Severe (Grade 3)	present	3 weeks	31	Yes	6	1	1	28.6	Normal Gingiva	Crown	Invasive ductal carcinoma of right breast	Stage II	6 months	11	with AC + Taxanes	Severe ulceration on soft palate & difficulty in swallowing	No	No	3.4	0	0.548	338	low	Townhouse	Private job	40	Married	Graduate	Housewife/unemployed
92	low	Flat	Clerk	24	35	Urdu Speaking	Married	Intermediate	Housewife/unemployed	Yes	3	Pre-menopousal	Rented	Betelnut	No	Brushing	Twice Daily	No	Tongue	Severe (Grade 3)	present	1 week	17	Yes	11	11	0	78.6	Normal Gingiva	Partial Denture	Invasive ductal carcinoma	Stage III	14 months	16	with AC + Taxanes	severe difficulty in eating, loss of taste sensation	Yes	yes	11.1	2	0.78	717	low	Flat	Clerk	35	Married	Intermediate	Housewife/unemployed
93	low	Townhouse	-	25	62	Punjabi	Married	Primary Education	Housewife/unemployed	No	2	Post-menopousal	Owned	No	No	Dentonic	Once Daily	No	Tongue, Lips	Mild (Grade 1)	present	2 weeks	26	No	2	2	0	14.3	Mild inflammation	No	Breast carcinoma	Stage III	8 months	5	with Taxanes only	redness of tongue, loss of taste sensation	No	no	6.6	1	0.57	456	low	Townhouse	-	62	Married	Primary Education	Housewife/unemployed
94	middle	Townhouse	Private business	8	42	Pushto	Married	No Formal Education	Housewife/unemployed	Yes	7	Pre-menopousal	Owned	No	Yes	Brushing	Once Daily	No	-	None (Grade 0)	absent	-	25	Yes	4	3	5	42.9	Normal Gingiva	No	Invasive ductal carcinoma	Stage III	9 months	14	with AC + Taxanes	Loss of taste sensation	No	no	5.3	1	0.519	274	middle	Townhouse	Private business	42	Married	No Formal Education	Housewife/unemployed
95	middle	Townhouse		23	72	Punjabi	Widowed	Secondary Education	Housewife/unemployed		6	Post-menopousal	Rented	No	No	Brushing	Occasionally	No	Buccal Mucosa	Severe (Grade 3)	present	2-3 weeks	10	No	8	6	0	50	Normal Gingiva	No	Ca Breast	Stage II	2 months	3	with AC only	loss of taste and difficulty in eating	No	no	8.6	1	0.57	255	middle	Townhouse		72	Widowed	Secondary Education	Housewife/unemployed
96	low	Townhouse	KESC	26	60	Punjabi	Married	No Formal Education	Housewife/unemployed	Yes	6	Post-menopousal	Owned	No	No	Brushing	Once Daily	No	Tongue	Mild (Grade 1)	present	1 week	12	Yes	17	7	0	85.7	Mild inflammation	No	Invasive ductal carcinoma	Stage III	7 months	12	with AC + Taxanes	Loss of taste sensation , redness of tongue	No	no	7.3	1	0.56	276	low	Townhouse	KESC	60	Married	No Formal Education	Housewife/unemployed
97	low	Flat	-	8	46	Urdu Speaking	Single	Graduate	Employed			Post-menopousal	Rented	No	No	Brushing	Once Daily	No	Lips	Moderate (Grade 2)	present	3-4 days	30	No	2	0	0	7.14	Normal Gingiva	No	Ca Breast	Stage III	7 months	35	with Taxanes only	loss of taste, lip ulceration & difficulty in eating spicy foods	No	no	2.6	0	0.56	173	low	Flat	-	46	Single	Graduate	Employed
98	low	Townhouse	Driver	15	40	Urdu Speaking	Married	Primary Education	Housewife/unemployed	Yes	1	Pre-menopousal	Owned	No	No	Brushing	Twice Daily	No	-	None (Grade 0)	absent	-	25	Yes	4	3	1	28.6	Normal Gingiva	No	Invasive ductal carcinoma	Stage II	1 month	2	with AC only	Loss of taste sensation	No	no	3.7	0	0.48	620	low	Townhouse	Driver	40	Married	Primary Education	Housewife/unemployed
99	low	Townhouse		6	35	Punjabi	Single	Primary Education	Housewife/unemployed		-	Pre-menopousal	Owned	No	No	Brushing	Once Daily	No	-	None (Grade 0)	absent	-	30	No	6	0	0	3.6	Normal Gingiva	No	Ca Breast (R) Invasive Carcinoma	Stage III	7 months	4	with Taxanes only	loss of taste only	No	no	5.5	1	72.2	233	low	Townhouse		35	Single	Primary Education	Housewife/unemployed
100	low	Quarter or squatter settlements/kachi abadi	Daily wages	14	38	Punjabi	Married	Primary Education	Housewife/unemployed	Yes	4	Pre-menopousal	Owned	No	No	Brushing	Once Daily	No	Lips	Mild (Grade 1)	present	3 days	27	Yes	3	1	0	14.3	Mild inflammation	No	Infiltrating ductal carcinoma	Stage II	4 months	4	with AC only	loss of taste sensation, soreness on upper lip	No	no	8.4	1	0.6	324	low	Quarter or squatter settlements/kachi abadi	Daily wages	38	Married	Primary Education	Housewife/unemployed
101	low	Townhouse	Factory Worker	11	45	Urdu Speaking	Married	No Formal Education	Housewife/unemployed	Yes	-	Post-menopousal	Owned	No	No	Brushing	Twice Daily	No	Lips	Moderate (Grade 2)	present	2-3 weeks	26	No	6	4	0	35.71	Mild inflammation	No	Ca Breast Infiltrating Ductal Carcinoma	Stage III	7 months	13	with AC + Taxanes	loss of taste, moderate Ulceration on lips & difficulty in eating spicy food	No	no	8.59	1	0.756	327	low	Townhouse	Factory Worker	45	Married	No Formal Education	Housewife/unemployed
102	middle	Townhouse	-	8	50	Urdu Speaking	Single	Secondary Education	Housewife/unemployed	No	-	Post-menopousal	Owned	No	No	Brushing	Once Daily	Yes	Buccal Mucosa, Tongue	Severe (Grade 3)	present	3 weeks	32	No	9	0	0	32.14	Mild inflammation	No	Invasive ductal carcinoma	Stage II	24 months	16	with AC + Taxanes	Loss of taste sensation , ulceration on buccal mucosa & tongue, difficulty in eating	Yes	no	11.1	2	0.73	294	middle	Townhouse	-	50	Single	Secondary Education	Housewife/unemployed
103	middle	Townhouse	-	16	58	Urdu Speaking	Widowed	Intermediate	Housewife/unemployed	No	3	Post-menopousal	Owned	No	No	Brushing	Twice Daily	Yes	-	None (Grade 0)	absent	-	23	Yes	4	5	0	32.14	Mild inflammation	No	Invasive ductal carcinoma	Stage III	3 months	4	with AC only	Loss of taste sensation	No	no	9.3	1	0.51	475	middle	Townhouse	-	58	Widowed	Intermediate	Housewife/unemployed
104	middle	Quarter or squatter settlements/kachi abadi	-	16	45	Sindhi/Siraki	Widowed	No Formal Education	Housewife/unemployed		8	Pre-menopousal	Owned	No	No	Dentonic	Occasionally	No	-	None (Grade 0)	absent	-	27	No	3	3	0	21.4	Normal Gingiva	No	Ca Breast Invasive Ductal Carcinoma	Stage III	2 months	2	with AC only	Loss of taste only	No	no	5.4	1	0.55	396	middle	Quarter or squatter settlements/kachi abadi	-	45	Widowed	No Formal Education	Housewife/unemployed
105	low	Townhouse	-	11	55	Urdu Speaking	Widowed	Masters	Retired		-	Post-menopousal	Owned	No	No	Brushing	Twice Daily	Yes	-	None (Grade 0)	absent	-	31	No	0	0	3	10.7	Mild inflammation	Crown	Ca Breast Infiltrating ductal carcinoma	Stage II	3 months	4	with AC + Taxanes	loss of taste	No	no	7.4	1	0.48	312	low	Townhouse	-	55	Widowed	Masters	Housewife/unemployed
106	low	Townhouse	-	4	49	Urdu Speaking	Divorced	Secondary Education	Employed	No		Post-menopousal	Owned	No	No	Brushing	Once Daily	No	-	None (Grade 0)	absent	-	31	No	12	1	0	46.42	Mild inflammation	No	Invasive lobular carcinoma	Stage II	6 months	12	with AC + Taxanes	loss of taste sensation	No	no	4.4	0	0.55	413	low	Townhouse	-	49	Divorced	Secondary Education	Employed
107	low	Flat	Daily Wager	9	52	Kashmiri	Married	No Formal Education	Housewife/unemployed	Yes	4	Post-menopousal	Owned	Naswar	No	Miswak	Occasionally	No	-	None (Grade 0)	absent	-	26	Yes	0	6	0	21.42	Mild inflammation	No	Ca Breast Adenocarcinoma	Stage III	6 months	3	with AC + Taxanes	Loss of Taste	No	no	5.3	1	0.47	178	low	Flat	Daily Wager	52	Married	No Formal Education	Housewife/unemployed
108	low	Townhouse	-	10	60	Urdu Speaking	Single	Masters	Retired		-	Post-menopousal	Owned	No	No	Brushing	Twice Daily	Yes	Buccal Mucosa	Mild (Grade 1)	present	2-3 Weeks	28	Yes	4	0	0	14.3	Normal Gingiva	Crown	Ca Breast	Stage III	12 months	18	with AC + Taxanes	Loss of Taste & Minor ulceration on Buccal Mucosa	No	no	9,3	2	0.63	258	low	Townhouse	-	60	Single	Masters	Housewife/unemployed
109	low	Quarter or squatter settlements/kachi abadi	-	23	60	Urdu Speaking	Widowed	No Formal Education	Retired	No	7	Post-menopousal	Rented	Betelnut, paan	No	Dentonic	Twice Daily	No	Buccal Mucosa, Tongue, Lips	Moderate (Grade 2)	present	2 weeks	25	Yes	6	3	0	32.14	Moderate inflammation	No	Infiltrating Ductal Carcinoma	Stage I	6.5 months	10	with AC + Taxanes	Loss of taste & difficulty in eating spicy foods. Severe ulceration in AC Cycle	No	yes	5.9	1	0.57	314	low	Quarter or squatter settlements/kachi abadi	-	60	Widowed	No Formal Education	Housewife/unemployed
110	middle	Townhouse	Manager	11	42	Urdu Speaking	Married	Secondary Education	Housewife/unemployed	Yes	2	Pre-menopousal	Owned	No	No	Brushing	Twice Daily	No	-	None (Grade 0)	absent	-	32	No	10	0	1	39.3	Mild inflammation	No	Ca Breast Invasive Ductal Carcinoma	Stage III	1 month	2	with AC only	Loss of Taste	No	no	5.4	1	0.45	389	middle	Townhouse	Manager	42	Married	Secondary Education	Housewife/unemployed
111	low	Townhouse	watchman	13	45	Pushto	Married	No Formal Education	Housewife/unemployed	Yes	4	Pre-menopousal	Owned	No	No	Brushing	Once Daily	No	-	None (Grade 0)	absent	-	31	No	2	3	0	17.86	Normal Gingiva	No	Ca Breast	Stage III	13 months	12	with AC + Taxanes	Loss of taste and mild ulceration	No	no	8.31	1	0.6	266	low	Townhouse	watchman	45	Married	No Formal Education	Housewife/unemployed
112	low	Townhouse	-	12	28	Urdu Speaking	Single	Graduate	Housewife/unemployed		-	Pre-menopousal	Owned	No	No	Brushing	Once Daily	Yes	Soft Palate	Moderate (Grade 2)	present	2 weeks	29	Yes	5	2	0	25	Mild inflammation	No	Ca Breast Infiltrating Ductal Carcinoma	Stage III	1 month	2	with AC only	Loss of taste, Difficulty in eating spicy food, mild ulceration on soft palate	No	no	505	2	0.59	391	low	Townhouse	-	28	Single	Graduate	Housewife/unemployed
113	low	Quarter or squatter settlements/kachi abadi	-	8	40	Urdu Speaking	Single	No Formal Education	Housewife/unemployed		-	Pre-menopousal	Rented	No	No	Dentonic	Once Daily	No	-	None (Grade 0)	absent	-	30	Yes	13	0	0	46.4	Mild inflammation	No	Invasive ductal carcinoma	Stage III	12 months	10	with Taxanes only	Loss of taste sensation	No	no	5.1	1	0.7	392	low	Quarter or squatter settlements/kachi abadi	-	40	Single	No Formal Education	Housewife/unemployed
114	low	Townhouse	Van driver	21	44	Urdu Speaking	Married	Graduate	Employed	Yes	3	Pre-menopousal	Owned	No	No	Brushing	Twice Daily	No	Tongue	Moderate (Grade 2)	present	2 weeks	29	Yes	2	0	0	7.14	Mild inflammation	No	Infiltrating ductal carcinoma	Stage III	4 months	6	with AC + Taxanes	mild ulceration on tongue	No	no	4.55	1	0.594	283	low	Townhouse	Van driver	44	Married	Graduate	Employed
115	low	Flat	-	7	61	Urdu Speaking	Widowed	Secondary Education	Housewife/unemployed	No	4	Post-menopousal	Owned	Betelnut	No	Brushing	Once Daily	No	Tongue	Mild (Grade 1)	present	2 weeks	26	No	11	2	0	46.42	Normal Gingiva	No	Invasive lobular carcinoma	Stage III	9 months	16	with AC + Taxanes	Loss of taste sensation, soreness on tongue	No	no	5.4	1	59.2	296	low	Flat	-	61	Widowed	Secondary Education	Housewife/unemployed
116	low	Townhouse	-	22	46	Urdu Speaking	Widowed	No Formal Education	Housewife/unemployed		7	Post-menopousal	Owned	No	No	Brushing	Occasionally	No	Tongue	Severe (Grade 3)	present	2 weeks	6	Yes	5	22	0	96.42	Mild inflammation	No	Invasive ductal carcinoma	Stage II	7 months	10	with AC + Taxanes	loss of taste sensation, severe ulceration on tongue, difficulty in eating	No	no	6.3	1	0.581	282	low	Townhouse	-	46	Widowed	No Formal Education	Housewife/unemployed
117	low	Townhouse	Daily wages	9	44	Sindhi/Siraki	Married	Primary Education	Housewife/unemployed	Yes	5	Pre-menopousal	Rented	No	No	Brushing	Once Daily	No	-	None (Grade 0)	absent	-	32	Yes	3	0	0	10.71	Mild inflammation	No	Invasive ductal carcinoma	Stage III	5 months	6	with AC + Taxanes	Loss of taste sensation	No	no	3.59	0	63.8	269	low	Townhouse	Daily wages	44	Married	Primary Education	Housewife/unemployed
118	low	Townhouse	Salesman	9	45	Sindhi/Siraki	Married	Intermediate	Housewife/unemployed	Yes	2	Pre-menopousal	Owned	No	No	Brushing	Once Daily	No	-	None (Grade 0)	absent	-	32	Yes	6	0	1	25	Mild inflammation	Crown	Invasive ductal carcinoma	Stage III	3 months	3	with AC only	Loss of taste sensation	No	no	4.6	1	0.45	396	low	Townhouse	Salesman	45	Married	Intermediate	Housewife/unemployed
119	middle	Townhouse	-	20	66	Urdu Speaking	Married	Primary Education	Housewife/unemployed	No	2	Post-menopousal	Owned	No	No	Dentonic	Once Daily	No	-	None (Grade 0)	absent	-	14	Yes	8	14	0	78.6	Mild inflammation	No	Invasive ductal carcinoma	Stage III	3 months	6	with Taxanes only	Loss of taste sensation	No	no	4.07	0	53.5	325	middle	Townhouse	-	66	Married	Primary Education	Housewife/unemployed
120	middle	Townhouse	Private job	10	49	Urdu Speaking	Married	Intermediate	Housewife/unemployed	Yes	2	Post-menopousal	Owned	Betelnut	No	Brushing	Once Daily	No	-	None (Grade 0)	absent	-	32	No	8	0	3	39.3	Mild inflammation	Crown	Infiltrating ductal carcinoma	Stage I	4 months	5	with AC + Taxanes	Loss of taste sensation	No	no	2.5	0	0.66	390	middle	Townhouse	Private job	49	Married	Intermediate	Housewife/unemployed
121	low	Quarter or squatter settlements/kachi abadi	Daily wages	14	45	Pushto	Married	No Formal Education	Housewife/unemployed	Yes	4	Pre-menopousal	Rented	No	No	Dentonic	Once Daily	No	-	None (Grade 0)	absent	-	22	No	6	6	0	42.9	Normal Gingiva	No	Breast carcinoma	Stage III	2 months	6	with Taxanes only	Loss of taste sensation	No	no	8.8	1	0.593	552	low	Quarter or squatter settlements/kachi abadi	Daily wages	45	Married	No Formal Education	Housewife/unemployed
122	middle	Townhouse	private job	16	62	Sindhi/Siraki	Married	No Formal Education	Housewife/unemployed	Yes	8	Post-menopousal	Owned	No	No	Brushing	Once Daily	Yes	Soft Palate	Mild (Grade 1)	present	1 week	30	No	0	0	0	0	Normal Gingiva	No	Breast carcinoma	Stage III	2 months	6	with Taxanes only	loss of taste	No	no	9.6	1	0.61	564	middle	Townhouse	private job	62	Married	No Formal Education	Housewife/unemployed
123	low	Quarter or squatter settlements/kachi abadi	Driver	10	41	Balochi	Married	No Formal Education	Housewife/unemployed	Yes	5	Pre-menopousal	Owned	Betelnut	No	Dentonic	Once Daily	No	-	None (Grade 0)	absent	-	30	No	6	0	3	32.14	Mild inflammation	No	Invasive ductal carcinoma	Stage III	1 month	2	with AC only	Loss of taste sensation	No	no	6.1	1	0.6	277	low	Quarter or squatter settlements/kachi abadi	Driver	41	Married	No Formal Education	Housewife/unemployed
124	low	Flat	Rickshaw driver	18	40	Urdu Speaking	Married	Secondary Education	Housewife/unemployed	Yes	2	Pre-menopousal	Owned	No	No	Brushing	Once Daily	No	Buccal Mucosa	Mild (Grade 1)	present	2 weeks	30	No	3	0	0	10.71	Mild inflammation	No	Invasive lobular carcinoma	Stage II	7 months	12	with AC + Taxanes	Loss of taste sensation, mild soreness and erythema on buccal mucosa	No	no	8.84	1	0.741	273	low	Flat	Rickshaw driver	40	Married	Secondary Education	Housewife/unemployed
125	middle	Townhouse	-	19	54	Pushto	Married	No Formal Education	Housewife/unemployed	No	6	Post-menopousal	Owned	No	No	Brushing	Twice Daily	No	Tongue	Moderate (Grade 2)	present	1 month	12	No	2	16	0	64.3	Normal Gingiva	Partial Denture	Breast carcinoma	Stage II	5 Months	6	with Taxanes only	Loss of taste sensation , moderate ulceration & difficult in eating	No	no	6.52	1	0.4	193	middle	Townhouse	-	54	Married	No Formal Education	Housewife/unemployed
126	middle	Flat	-	18	64	Urdu Speaking	Married	Intermediate	Housewife/unemployed	No	4	Post-menopousal	Owned	No	No	Brushing	Twice Daily	No	-	None (Grade 0)	absent	-	18	No	3	15	0	64.3	Normal Gingiva	No	Breast carcinoma	Stage II	6 months	12	with Taxanes only	Loss of taste sensation	No	no	3.4	0	0.59	365	middle	Flat	-	64	Married	Intermediate	Housewife/unemployed
127	low	Quarter or squatter settlements/kachi abadi	-	3		Sindhi/Siraki	Widowed	No Formal Education	Housewife/unemployed	No	5	Post-menopousal	Owned	No	No	Brushing	Occasionally	No	-	None (Grade 0)	absent	-	31	Yes	1	1	0	7.14	Mild inflammation	No	Infiltrating ductal carcinoma	Stage II	3 months	12	with Taxanes only	Loss of taste sensation	No	no	2.9	0	0.31	340	low	Quarter or squatter settlements/kachi abadi	-		Widowed	No Formal Education	Housewife/unemployed
128	middle	Townhouse	Daily wages	4	25	Urdu Speaking	Married	Intermediate	Housewife/unemployed	Yes	3	Pre-menopousal	Owned	No	No	Brushing	Once Daily	No	Soft Palate	Severe (Grade 3)	present	3 weeks	32	No	6	0	0	21.43	Mild inflammation	No	Invasive ductal carcinoma	Stage II	12 months	16	with AC + Taxanes	ulceration on soft palate , difficulty in eating & swallowing	No	no	3.3	0	0.58	372	middle	Townhouse	Daily wages	25	Married	Intermediate	Housewife/unemployed
129	high	Townhouse	-	20	57	Urdu Speaking	Married	No Formal Education	Housewife/unemployed	No	9	Post-menopousal	Owned	No	No	Brushing	Once Daily	No	-	None (Grade 0)	absent	-	27	No	3	2	0	17.857	Mild inflammation	No	Ca Breast	Stage II	1 month	2	with Taxanes only	Loss of taste	No	no	6.38	1	0.640001	131	high	Townhouse	-	57	Married	No Formal Education	Housewife/unemployed
130	low	Townhouse	Daily Wager	13	50	Balochi	Married	No Formal Education	Housewife/unemployed	Yes	4	Post-menopousal	Owned	No	No	Miswak	Occasionally	No	-	None (Grade 0)	absent	-	26	Yes	5	3	0	28.6	Moderate inflammation	No	Ca Breast	Stage III	16 Months	24	with AC + Taxanes	Loss of taste only	No	no	7.3	1	0.6	368	low	Townhouse	Daily Wager	50	Married	No Formal Education	Housewife/unemployed
131	low	Quarter or squatter settlements/kachi abadi	Daily Wager	7	40	Sindhi/Siraki	Married	No Formal Education	Housewife/unemployed	Yes	1	Pre-menopousal	Owned	No	No	Brushing	Once Daily	No	-	None (Grade 0)	absent	-	32	No	2	3	1	21.43	Normal Gingiva	No	Infiltrating Ductal Carcinoma L Breast	Stage II	1 month	4	with Taxanes only	Loss of taste	No	no	8.24	1	0.704	468	low	Quarter or squatter settlements/kachi abadi	Daily Wager	40	Married	No Formal Education	Housewife/unemployed
132	middle	Townhouse	-	10	45	Urdu Speaking	Married	Primary Education	Housewife/unemployed	No	3	Pre-menopousal	Owned	No	No	Brushing	Once Daily	No	-	None (Grade 0)	absent	-	27	No	6	1	1	28.6	Normal Gingiva	No	Ca Breast	Stage II	2 months	3	with AC only	loss of taste only	No	no	4.54	1	0.513	201	middle	Townhouse	-	45	Married	Primary Education	Housewife/unemployed
133	middle	Townhouse	-	9	55	Pushto	Widowed	No Formal Education	Housewife/unemployed	No	7	Post-menopousal	Rented	No	No	Dentonic	Once Daily	No	-	None (Grade 0)	absent	-	28	No	3	0	0	10.71	Normal Gingiva	Crown	Breast carcinoma	Stage III	1 month	2	with AC only	Loss of taste sensation	No	no	22.4	2	0.88	582	middle	Townhouse	-	55	Widowed	No Formal Education	Housewife/unemployed
134	middle	Townhouse	-	7	27	Punjabi	Single	Graduate	Housewife/unemployed		-	Pre-menopousal	Rented	No	No	Brushing	Twice Daily	Yes	Buccal Mucosa, Tongue	Moderate (Grade 2)	present	1 week	30	No	2	0	0	7.14	Normal Gingiva	No	Invasive ductal carcinoma	Stage III	1 month	3	with AC only	loss of taste sensation, ulceration on buccal mucosa, tongue & lips	No	no	2.8	0	0.307	444	middle	Townhouse	-	27	Single	Graduate	Housewife/unemployed
135	low	Townhouse	Technician	4	40	Balochi	Married	Intermediate	Housewife/unemployed	Yes	3	Pre-menopousal	Rented	Betelnut	No	Brushing	Once Daily	No	Buccal Mucosa, Tongue	Mild (Grade 1)	present	1 - 2 weeks	32	No	4	0	0	14.3	Normal Gingiva	No	Ca Breast	Stage III	7 months	13	with AC + Taxanes	loss of taste	No	no	5.9	1	0.64	525	low	Townhouse	Technician	40	Married	Intermediate	Housewife/unemployed
136	low	Townhouse	-	11	50	Urdu Speaking	Married	Secondary Education	Housewife/unemployed	No	-	Post-menopousal	Owned	No	No	Brushing	Once Daily	Yes	-	None (Grade 0)	absent	-	28	No	4	0	2	21.42	Normal Gingiva	No	Ca Breast	Stage II	1 month	2	with AC only	loss of taste only	No	no	2.8	0	64	525	low	Townhouse	-	50	Married	Secondary Education	Housewife/unemployed
137	low	Townhouse	-	6	34	Urdu Speaking	Single	No Formal Education	Housewife/unemployed		3	Pre-menopousal	Rented	Betelnut	No	Brushing	Once Daily	No	-	None (Grade 0)	absent	-	32	No	8	0	0	28.6	Normal Gingiva	No	Invasive ductal carcinoma	Stage I	2 months	3	with AC only	Loss of taste sensation only	No	no	6.9	1	0.517	345	low	Townhouse	-	34	Single	No Formal Education	Housewife/unemployed
138	low	Townhouse	Carpenter	19	53	Urdu Speaking	Married	Primary Education	Housewife/unemployed	Yes	8	Post-menopousal	Owned	No	No	Brushing	Once Daily	No	-	None (Grade 0)	absent	-	12	No	0	16	0	57.14	Normal Gingiva	No	Invasive ductal carcinoma	Stage III	1 month	2	with AC only	Loss of taste sensation	No	no	7	1	0.6	345	low	Townhouse	Carpenter	53	Married	Primary Education	Housewife/unemployed
139	middle	Townhouse	-	6	35	Pushto	Separated	No Formal Education	Housewife/unemployed		6	Pre-menopousal	Rented	No	No	Dentonic	Occasionally	No	-	None (Grade 0)	absent	-	25	No	2	3	2	25	Normal Gingiva	Crown	IDC	Stage III	2 months	4	with Taxanes only	Loss of taste sensation	No	no	3.86	0	55.2	233	middle	Townhouse	-	35	Separated	No Formal Education	Housewife/unemployed
140	low	Townhouse	-	9	40	Sindhi/Siraki	Single	Masters	Employed		=	Pre-menopousal	Owned	No	No	Brushing	Twice Daily	No	Buccal Mucosa	Moderate (Grade 2)	present	2 weeks	28	Yes	6	0	0	21.42	Mild inflammation	No	Invasive ductal carcinoma	Stage II	2 months	2	with AC only	Ulceration on buccal mucosa, loss of taste sensation	No	no	3.8	0	0.861	461	low	Townhouse	-	40	Single	Masters	Employed
141	middle	Townhouse	Private job	7	35	Gilgiti	Married	Intermediate	Housewife/unemployed	Yes	1	Pre-menopousal	Owned	No	No	Powder	Once Daily	No	Buccal Mucosa	Mild (Grade 1)	present	1 week	24	No	4	4	0	28.57	Normal Gingiva	No	Invasive ductal carcinoma	Stage II	2 months	7	with Taxanes only	Loss of taste sensation , , erythema on buccal mucosa	No	no	6.53	1	0.53	358	middle	Townhouse	Private job	35	Married	Intermediate	Housewife/unemployed
142	middle	Quarter or squatter settlements/kachi abadi	private job	11	43	Marwari	Married	No Formal Education	Housewife/unemployed	Yes	5	Pre-menopousal	Rented	Betelnut	No	Dentonic	occasionally	No	Buccal Mucosa, Soft Palate	Mild (Grade 1)	present	2 days	27	Yes	7	1	0	28.57	Mild inflammation	No	Invasive ductal carcinoma	Stage II	1 month	2	with Taxanes only	Burning sensation, soreness on palate	No	no	7.7	1	0.68	200	middle	Quarter or squatter settlements/kachi abadi	private job	43	Married	No Formal Education	Housewife/unemployed
143	middle	Townhouse	-	25	65	Urdu Speaking	Married	No Formal Education		No	2	Post-menopousal	Rented	No	No	Brushing	Once Daily	No	-	None (Grade 0)	absent	-	18	No	0	10	0	35.71	Normal Gingiva	No	Invasive ductal carcinoma	Stage III	2 months	9	with Taxanes only	Loss of taste sensation	No	no	8.5	1	0.76	389	middle	Townhouse	-	65	Married	No Formal Education	Housewife/unemployed
144	middle	Townhouse	-	7	51	Pushto	Widowed	No Formal Education	Housewife/unemployed		11	Post-menopousal	Owned	No	No	Brushing	Occasionally	No	-	None (Grade 0)	absent	-	25	No	0	3	0	10.71	Normal Gingiva	No	Invasive ductal carcinoma	Stage III	1 month	2	with AC only	Loss of taste	No	no	9.6	1	0.615	363	middle	Townhouse	-	51	Widowed	No Formal Education	Housewife/unemployed
145	low	Townhouse	-	8	60	Urdu Speaking	Married	No Formal Education	Housewife/unemployed	No	-	Post-menopousal	Owned	No	No	Brushing	Twice Daily	No	Buccal Mucosa	Mild (Grade 1)	present	2 weeks	32	No	4	0	0	14.3	Normal Gingiva	No	Breast carcinoma	Stage II	6 months	11	with AC + Taxanes	Loss of taste sensation, soreness on buccal mucosa	No	yes	6.2	1	0.63	351	low	Townhouse	-	60	Married	No Formal Education	Housewife/unemployed
146	low	Townhouse	-	21	65	Urdu Speaking	Widowed	Graduate	Housewife/unemployed		2	Post-menopousal	Owned	No	No	Brushing	Once Daily	No	-	None (Grade 0)	absent	-	28	Yes	20	0	0	71.43	Moderate inflammation	Partial Denture	Breast carcinoma	Stage II	1 month	2	with AC only	Loss of taste sensation, mobility of teeth, gingivitis	No	no	6.2	1	0.63	195	low	Townhouse	-	65	Widowed	Graduate	Housewife/unemployed
147	low	Townhouse	-	17	72	Urdu Speaking	Widowed	Masters	Retired		4	Post-menopousal	Owned	No	No	Dentonic	Once Daily	No	Buccal Mucosa	Mild (Grade 1)	present	1 week	0	No	0	28	0	25	Normal Gingiva	Complete Denture	Invasive ductal carcinoma	Stage III	1 month	4	with Taxanes only	Burning sensation and soreness	No	no	3.8	0	13	285	low	Townhouse	-	72	Widowed	Masters	Housewife/unemployed
148	middle	Townhouse	Private job	14	44	Punjabi	Married	No Formal Education	Housewife/unemployed	Yes	8	Post-menopousal	Owned	No	No	Dentonic	Once Daily	No	Tongue	Mild (Grade 1)	present	1 week	25	Yes	4	3	0	25	Mild inflammation	Bridge	Infiltrating ductal carcinoma	Stage II	3 months	8	with AC + Taxanes	soreness on tongue	No	no	5.3	1	0.59	231	middle	Townhouse	Private job	44	Married	No Formal Education	Housewife/unemployed
149	middle	Townhouse	Milk supplier	8	48	Urdu Speaking	Married	Primary Education	Housewife/unemployed	Yes	7	Post-menopousal	Owned	No	No	Brushing	Once Daily	No	Tongue	Mild (Grade 1)	present	1 week	28	No	0	0	0	0	Mild inflammation	No	Invasive ductal carcinoma	Stage III	3 months	9	with AC + Taxanes	soreness on tongue	No	no	5.2	1	0.6	303	middle	Townhouse	Milk supplier	48	Married	Primary Education	Housewife/unemployed
150	low	Townhouse	Daily wages	11	32	Hindko	Married	Primary Education	Housewife/unemployed	Yes	3	Pre-menopousal	Rented	No	No	Brushing	Once Daily	No	-	None (Grade 0)	absent	-	32	No	0	0	0	0	Mild inflammation	No	Invasive ductal carcinoma	Stage III	2 months	3	with AC + Taxanes	Loss of taste sensation	No	no	6.68	1	0.509	341	low	Townhouse	Daily wages	32	Married	Primary Education	Housewife/unemployed
151	low	Townhouse	-	25	55	Urdu Speaking	Married	No Formal Education	Housewife/unemployed	No	6	Post-menopousal	Rented	No	No	Brushing	Once Daily	No	-	None (Grade 0)	absent	-	17	No	0	11	0	39.3	Moderate inflammation	No	metaplastic carcinoma	Stage III	2 months	2	with Taxanes only	Loss of taste sensation	No	no	10.06	1	0.669	460	low	Townhouse	-	55	Married	No Formal Education	Housewife/unemployed
152	low	Townhouse	Daily wager	29	38	memon	Married	No Formal Education	Housewife/unemployed	Yes	3	Pre-menopousal	Owned	No	No	Brushing	Once Daily	No	-	None (Grade 0)	absent	-	32	Yes	12	0	0	42.86	Severe inflammation	No	Ca breast IDC	Stage II	1 month	2	with AC only	Loss of taste and severe gum inflammation	No	yes	0.53	0	15.1	134	low	Townhouse	Daily wager	38	Married	No Formal Education	Housewife/unemployed
153	middle	Townhouse	-	15	62	Punjabi	Widowed	No Formal Education	Employed		2	Post-menopousal	Rented	No	No	Brushing	Occasionally	No	-	None (Grade 0)	absent	-	22	No	2	10	0	42.86	Normal Gingiva	No	Ca Breast IDC	Stage III	2 months	3	with AC only	Loss of taste	No	no	6.4	1	0.73	368	middle	Townhouse	-	62	Widowed	No Formal Education	Employed
154	low	Quarter or squatter settlements/kachi abadi	Daily Wager	5	32	Sindhi/Siraki	Married	No Formal Education	Housewife/unemployed	Yes	3	Pre-menopousal	Others	No	No	Miswak	Occasionally	No	-	None (Grade 0)	absent	-	28	No	0	4	0	14.3	Normal Gingiva	No	Ca Breast IDC	Stage III	18 months	11	with AC + Taxanes	loss of taste only	No	no	9.7	1	0.61	327	low	Quarter or squatter settlements/kachi abadi	Daily Wager	32	Married	No Formal Education	Housewife/unemployed
155	middle	Townhouse	Private Job	4	37	Urdu Speaking	Married	Intermediate	Housewife/unemployed	Yes	3	Pre-menopousal	Owned	Betelnut	No	Brushing	Once Daily	No	-	None (Grade 0)	absent	-	29	No	2	3	0	17.86	Normal Gingiva	No	Ca Breast IDC	Stage III	3 months	5	with AC + Taxanes	Loss of taste only	No	no	5.26	1	0.57	288	middle	Townhouse	Private Job	37	Married	Intermediate	Housewife/unemployed
156	low	Quarter or squatter settlements/kachi abadi	Daily wager	12	31	Balochi	Married	No Formal Education	Housewife/unemployed	Yes	3	Pre-menopousal	Owned	No	No	Brushing	Once Daily	No	Buccal Mucosa, Soft Palate	Moderate (Grade 2)	present	1-2 week	29	No	0	3	0	10.7	Mild inflammation	No	Ca Breast	Stage I	1.5 month	3	with AC only	Loss of taste and ulceration on palate and buccal mucosa	No	no	4.18	0	0.6	415	low	Quarter or squatter settlements/kachi abadi	Daily wager	31	Married	No Formal Education	Housewife/unemployed
157	low	Townhouse	Construction Material	7	50	Pushto	Married	No Formal Education	Housewife/unemployed	Yes	3	Post-menopousal	Rented	No	No	Brushing	Once Daily	No	-	None (Grade 0)	absent	-	32	No	1	0	0	3.57	Normal Gingiva	No	Ca Breast	Stage III	3 months	11	with Taxanes only	Loss of taste	No	no	7.35	1	0.473	273	low	Townhouse	Construction Material	50	Married	No Formal Education	Housewife/unemployed
158	middle	Townhouse	press news	20	57	Sindhi/Siraki	Married	Graduate	Housewife/unemployed	Yes	4	Post-menopousal	Owned	No	No	Brushing	Once Daily	No	-	None (Grade 0)	absent	-	22	Yes	2	8	0	35.71	Normal Gingiva	No	Ca Breast	Stage III	2 months	4	with AC + Taxanes	loss of taste	No	no	5.2	1	0.45	202	middle	Townhouse	press news	57	Married	Graduate	Housewife/unemployed
159	middle	Townhouse	private job	5	30	Urdu Speaking	Married	Secondary Education	Housewife/unemployed	Yes	2	Pre-menopousal	Owned	No	No	Brushing	Once Daily	No	-	None (Grade 0)	absent	-	32	Yes	4	0	0	14.3	Mild inflammation	No	Ca Breast	Stage III	7 months	8	with Taxanes only	loss of taste	No	no	7.8	1	0.49	295	middle	Townhouse	private job	30	Married	Secondary Education	Housewife/unemployed
160	low	Townhouse	Vegetable supplier	12	23	Urdu Speaking	Married	Primary Education	Housewife/unemployed	Yes	3	Pre-menopousal	Owned	No	Yes	Brushing	Once Daily	No	-	None (Grade 0)	absent	-	32	No	-	0	0	0	Normal Gingiva	No	Ca Breast IDC	Stage II	12 months	22	with AC + Taxanes	loss of taste	Yes	no	6.4	1	0.42	324	low	Townhouse	Vegetable supplier	23	Married	Primary Education	Housewife/unemployed
[truncated: 30 more columns]
